# Supplementary material for: Perception of four intellectual and developmental disabilities based on search engine and news portrayal
Source: PLoS One. 2025 Feb 10;20(2):e0316928. doi: 10.1371/journal.pone.0316928 (PMC11809880; doi:10.1371/journal.pone.0316928)
Supplement: S2 File — All relevant raw data obtained from the survey, with individual sample IDs and nonsense tracking variables removed. (XLSX) [file pone.0316928.s010.xlsx]

## Sheet: SPD_COMPLETE
ResponseId	Progress	Duration	Finished	DistributionChannel	Ge18	Consent	CP_impression	CP_capable	CP_inspirational	CP_upsetting	CP_friends	CP_community	CP_QOL	DS_impression	DS_capable	DS_inspirational	DS_upsetting	DS_friends	DS_community	DS_QOL	PWS_impression	PWS_capable	PWS_inspirational	PWS_upsetting	PWS_friends	PWS_community	PWS_QOL	AS_impression	AS_capable	AS_inspirational	AS_upsetting	AS_friends	AS_community	AS_QOL	IDD_network	Condition_network	Age	Educ_level	Children
13	100	475	1	anonymous	1	1	3	2	4	2	3	4	4	4	4	4	2	4	4	4	1	2	1	4	1	3	2	4	3	4	2	4	4	4	1	1,2,3,5	52	5	2
14	100	302	1	anonymous	1	1	3	3	4	3	4	4	4	4	3	4	2	4	5	4	2	2	2	4	2	3	2	4	3	3	2	3	4	4	1	1,2,3,5	50	5	2
15	100	284	1	anonymous	1	1	4	3	3	4	4	5	5	4	4	3	2	4	5	5	4	4	3	4	4	4	4	4	4	3	3	4	4	4	1	1,2	23	4	1
16	100	393	1	anonymous	1	1	4	4	4	2	2	4	5	4	4	4	1	2	4	4	3	4	2	2	2	4	3	3	4	2	2	2	4	4	1	2	23	5	1
17	100	515	1	anonymous	1	1	4	4	3	3	2	4	5	4	4	3	2	2	4	4	2	4	2	3	3	4	3	3	4	3	3	4	4	4	1	1,2,5	23	4	1
18	100	763	1	anonymous	1	1	3	4	4	2	3	4	3	3	4	4	3	3	4	3	3	4	3	2	3	4	3	3	4	3	2	3	4	3	1	1,2,5	28	5	1
19	100	322	1	anonymous	1	1	3	4	4	2	2	2	3	2	3	2	3	2	3	2	1	2	1	4	2	2	2	2	3	2	3	3	4	3	1	1,2,5	25	4	1
20	100	276	1	anonymous	1	1	4	4	3	2	4	4	4	4	4	3	2	4	4	4	2	3	2	4	2	2	2	3	2	2	3	2	3	3	1	1,2,5	23	4	1
21	100	8956	1	anonymous	1	1	3	4	4	2	2	2	3	3	4	2	2	2	2	4	2	3	2	3	2	2	3	2	3	2	2	4	2	3	1	2	22	4	1
22	100	270	1	anonymous	1	1	2	2	4	2	2	2	2	3	2	3	2	2	4	4	2	4	2	5	2	3	2	3	2	2	2	3	4	3	1	2,5	22	4	1
24	100	406	1	anonymous	1	1	3	3	4	2	3	4	4	3	4	4	2	3	4	4	3	3	3	3	3	3	3	3	4	4	3	4	4	4	2	6	22	3	1
26	100	485	1	anonymous	1	1	3	4	4	2	2	4	4	3	4	4	2	3	4	4	3	2	2	3	2	2	3	3	3	2	3	3	2	3	2	6	58	5	2
27	100	349	1	anonymous	1	1	4	4	4	2	3	4	5	4	4	4	2	4	4	5	2	2	2	3	2	2	2	4	4	4	2	4	4	4	1	1,2,3,5	39	5	1
28	100	762	1	anonymous	1	1	3	2	3	2	3	2	3	3	3	3	3	4	3	3	2	3	1	4	3	3	2	3	3	3	3	3	3	3	2	6	25	5	1
29	100	452	1	anonymous	1	1	2	3	4	4	2	2	2	4	2	3	3	4	4	4	2	2	2	4	2	2	2	2	2	2	3	2	2	2	1	1,2,5	21	5	1
31	100	169	1	anonymous	1	1	3	4	3	3	3	3	4	4	3	3	3	3	4	4	3	4	3	3	3	3	3	4	4	4	3	3	4	4	1	1,2,5	46	5	2
32	100	365	1	anonymous	1	1	3	4	4	2	2	2	3	3	2	4	2	2	4	3	3	2	2	4	1	3	2	3	2	3	2	2	2	3	1	2,3,5	55	5	2
33	100	401	1	anonymous	1	1	5	5	5	1	4	5	5	4	4	4	2	4	4	4	2	3	3	2	2	2	3	4	4	3	2	4	4	4	1	1,2,5	53	5	2
34	100	734	1	anonymous	1	1	2	2	2	3	2	3	3	3	2	3	3	3	3	3	2	3	2	3	3	3	3	3	3	2	3	3	3	3	1	1,2,5	36	5	1
35	100	603	1	anonymous	1	1	3	3	3	2	2	2	3	4	4	4	1	3	3	3	2	2	2	4	3	3	3	4	4	4	2	4	4	4	1	1,2	59	5	2
36	100	566	1	anonymous	1	1	3	4	3	1	2	4	4	3	4	4	2	3	4	5	2	3	2	3	2	3	3	3	4	3	1	4	4	4	1	1,2,3,5	47	4	2
37	100	299	1	anonymous	1	1	2	4	2	4	2	2	2	1	1	1	5	2	1	1	2	2	2	5	2	2	2	3	3	3	3	3	3	3	1	2,5	60	5	2
38	100	197	1	anonymous	1	1	3	2	2	3	2	2	2	3	2	2	2	2	3	3	2	2	2	3	2	3	2	3	2	2	2	3	3	3	1	5	38	5	2
39	100	673	1	anonymous	1	1	3	4	3	3	2	2	5	5	4	4	2	3	3	5	3	3	2	2	2	3	4	3	4	4	2	3	3	4	1	1,2,3	68	5	1
40	100	706	1	anonymous	1	1	3	4	4	2	3	3	4	4	4	4	2	3	4	4	2	2	2	3	2	2	3	3	4	4	2	3	4	4	1	1,2,3	53	5	2
41	100	1260	1	anonymous	1	1	4	4	4	2	3	4	3	3	2	4	2	3	4	4	2	2	3	3	2	2	3	4	3	4	2	3	4	4	1	1,2,3	52	3	2
42	100	418	1	anonymous	1	1	3	3	3	1	3	2	4	3	4	2	1	3	4	4	3	4	2	3	3	4	3	3	3	2	2	3	2	4	1	2	26	4	1
43	100	443	1	anonymous	1	1	2	2	4	3	2	2	1	3	4	4	2	5	2	3	1	3	2	4	1	2	2	3	3	3	3	4	4	4	1	1	68	5	2
44	100	505	1	anonymous	1	1	2	2	4	3	1	2	3	2	3	4	3	2	4	3	1	2	1	5	1	1	2	2	2	4	3	3	2	2	1	2,3	25	4	1
45	100	427	1	anonymous	1	1	1	2	2	4	2	4	3	1	1	2	4	2	3	3	1	2	2	4	2	3	1	1	1	2	4	2	3	2	1	2	62	5	2
46	100	3943	1	anonymous	1	1	3	5	5	2	1	3	4	3	2	4	2	2	4	4	2	3	2	4	2	3	3	3	2	3	3	2	3	3	1	1,2,5	53	4	2
47	100	452	1	anonymous	1	1	3	4	3	2	3	4	4	3	3	2	2	3	4	4	3	4	2	4	3	4	4	3	3	2	2	3	4	4	1	1,2,5	23	3	1
49	100	752	1	anonymous	1	1	4	4	4	1	2	2	2	5	5	5	1	4	4	4	3	4	2	1	4	4	5	3	5	5	1	5	4	5	1	2,3	45	3	1
50	100	451	1	anonymous	1	1	2	2	2	4	2	2	2	3	4	4	2	3	4	4	2	2	2	4	2	2	2	2	2	2	4	2	2	3	1	2	53	5	2
51	100	443	1	anonymous	1	1	4	2	3	3	2	3	4	3	3	3	2	4	4	4	2	3	2	3	2	4	3	3	4	3	2	3	2	4	3	6	41	5	2
52	100	835	1	anonymous	1	1	3	2	3	3	1	3	4	4	4	4	1	5	5	5	2	4	2	3	1	4	4	2	4	3	2	5	5	5	1	1,2,5	50	5	2
53	100	2255	1	anonymous	1	1	3	2	2	3	2	2	5	2	2	2	4	3	2	2	2	2	2	4	2	2	5	3	2	2	3	3	2	4	1	1,2	60	3	2
56	100	18532	1	anonymous	1	1	4	4	3	2	3	4	4	3	4	3	3	3	4	4	2	3	2	3	2	3	3	3	3	3	3	3	4	4	2	6	39	5	2
58	100	309	1	anonymous	1	1	2	4	5	2	1	2	4	4	4	4	1	4	4	4	2	3	2	3	2	2	3	3	4	3	2	3	4	4	1	1,2	31	5	2
59	100	745	1	anonymous	1	1	3	4	5	2	1	2	4	3	4	4	2	2	2	4	3	2	3	2	2	2	4	3	2	3	2	2	2	3	1	6	53	5	2
60	100	784	1	anonymous	1	1	2	3	2	4	2	1	3	3	4	2	3	3	2	4	2	3	2	4	1	1	2	2	2	2	3	2	2	3	1	2,5	35	4	2
61	100	250	1	anonymous	1	1	2	2	2	4	2	2	3	4	2	4	2	3	2	3	3	4	3	2	3	4	4	2	2	3	3	2	2	3	1	1,2,3	52	5	2
62	100	39101	1	anonymous	1	1	3	4	4	2	2	4	4	3	4	4	4	2	4	4	3	4	3	3	2	4	4	3	4	3	3	2	4	4	1	1,2,3	42	5	2
63	100	217	1	anonymous	1	1	4	5	4	2	4	5	5	4	4	4	1	4	5	4	1	2	2	5	1	2	2	4	4	4	2	4	4	4	1	1	45	4	2
64	100	2920	1	anonymous	1	1	3	4	4	2	4	3	4	4	5	5	2	4	4	5	3	3	2	3	2	2	3	3	2	3	2	3	2	3	1	5	61	5	2
65	100	492	1	anonymous	1	1	4	3	3	2	4	4	4	2	2	2	4	2	2	2	2	2	2	4	2	2	1	3	3	2	3	3	3	3	1	3	53	5	2
66	100	687	1	anonymous	1	1	4	5	5	1	3	4	5	3	4	3	4	4	2	3	3	2	3	3	2	2	1	3	2	3	3	1	2	1	1	2,3	49	5	2
67	100	187035	1	anonymous	1	1	4	5	4	1	2	5	5	3	5	2	5	2	5	5	2	5	1	5	2	5	5	3	5	5	2	4	5	5	1	1,2	26	5	1
76	100	338	1	anonymous	1	1	3	2	2	4	2	2	2	3	3	4	2	3	3	2	3	4	2	2	3	4	3	3	3	3	2	4	4	4	2	6	40	5	2
77	100	6183	1	anonymous	1	1	3	4	5	2	3	3	3	4	4	4	2	4	4	4	2	4	2	3	3	2	3	3	3	4	2	3	3	3	1	1,2	36	3	1
78	100	337	1	anonymous	1	1	2	3	2	4	2	4	4	4	2	2	3	2	4	4	2	2	2	4	3	4	3	2	2	2	2	2	4	2	1	2	27	5	1
79	100	424	1	anonymous	1	1	4	4	4	3	3	3	4	4	5	5	2	4	4	5	3	3	3	3	2	2	3	4	4	4	2	4	4	4	1	2	50	5	2
80	100	874	1	anonymous	1	1	3	4	4	2	3	4	4	3	4	3	3	4	4	4	3	4	2	2	2	2	2	3	2	2	2	2	2	2	2	6	56	5	2
81	100	113	1	anonymous	1	1	3	3	3	3	3	3	3	3	3	3	3	3	3	3	3	3	3	3	3	3	3	3	3	3	3	3	3	3	2	6	56	2	1
82	100	404	1	anonymous	1	1	2	4	4	4	4	4	5	4	4	2	2	5	4	5	1	2	2	4	1	2	2	2	2	2	2	4	3	4	1	2	20	3	1
83	100	312	1	anonymous	1	1	3	4	2	2	2	4	4	3	3	2	2	2	4	4	3	3	2	2	2	4	3	3	3	2	2	2	4	4	2	6	38	3	1
85	100	495	1	anonymous	1	1	3	4	4	2	3	4	3	4	4	3	2	4	4	4	2	4	2	2	3	4	3	3	4	3	2	3	4	4	1	2	52	3	2
88	100	473	1	anonymous	1	1	3	4	3	2	2	3	4	3	4	3	1	3	3	4	1	2	1	4	2	2	3	2	1	3	2	2	2	3	1	2,5	33	5	1
89	100	354	1	anonymous	1	1	3	4	1	1	3	4	4	3	2	1	1	2	4	4	3	3	1	1	4	4	3	3	2	1	1	2	4	4	1	2	42	4	2
90	100	226	1	anonymous	1	1	4	2	2	1	2	4	5	3	2	3	1	2	2	3	1	2	1	1	3	4	3	1	1	1	1	4	2	2	1	2,5	31	5	2
91	100	725	1	anonymous	1	1	3	3	3	3	3	5	4	3	3	3	3	3	3	4	3	4	3	3	3	4	4	3	4	3	3	3	4	4	3	2	44	4	1
92	100	881	1	anonymous	1	1	2	2	4	4	2	2	4	3	4	4	4	4	4	4	2	3	2	4	2	2	2	2	3	2	4	2	2	3	3	2	34	4	1
96	100	828	1	anonymous	1	1	3	2	3	3	3	4	2	2	4	3	3	2	4	3	2	2	2	2	2	2	2	3	2	3	2	3	3	2	1	6	44	2	2
97	100	368	1	anonymous	1	1	2	1	3	4	2	4	4	2	2	3	3	2	3	4	2	2	2	4	2	3	3	2	2	3	3	3	3	4	1	1,2	33	4	1
98	100	701	1	anonymous	1	1	2	1	1	3	1	1	2	2	3	1	4	1	2	4	2	2	1	4	1	2	2	2	1	1	4	1	1	1	1	2	19	2	1
99	100	792	1	anonymous	1	1	4	4	4	1	3	4	4	5	4	5	1	4	5	5	1	1	1	4	1	2	2	3	4	4	2	3	4	4	1	1,2	25	3	1
100	100	366	1	anonymous	1	1	2	2	3	3	2	4	3	3	4	4	3	2	4	4	2	4	2	4	2	2	3	4	4	3	2	3	4	4	2	6	39	4	1
101	100	319	1	anonymous	1	1	3	3	2	2	4	4	4	3	2	2	2	4	3	3	2	4	1	3	2	3	4	3	3	2	2	4	4	3	1	2	42	4	1
102	100	1052	1	anonymous	1	1	2	4	2	3	1	5	4	2	4	2	3	4	4	4	2	5	2	2	5	5	5	1	3	2	4	1	1	1	2	6	34	4	1
103	100	453	1	anonymous	1	1	1	3	3	1	3	3	3	3	3	3	1	3	3	3	1	3	1	1	3	3	3	3	3	3	1	3	3	3	1	2	33	4	1
104	100	450	1	anonymous	1	1	3	4	3	2	4	4	4	4	4	3	2	4	4	4	2	4	2	4	2	3	2	3	2	2	4	2	3	3	2	6	27	4	1
105	100	328	1	anonymous	1	1	2	3	3	3	2	2	4	3	3	2	2	3	4	4	2	3	2	3	2	3	4	3	2	2	3	2	3	4	1	1,2	27	5	1
106	100	211	1	anonymous	1	1	3	2	2	1	2	4	4	3	4	1	1	3	4	4	2	3	1	2	3	2	2	2	3	1	1	3	3	3	1	2	34	5	1
124	100	195	1	anonymous	1	1	3	3	2	2	3	3	4	3	3	2	2	3	3	4	3	3	2	2	3	3	4	3	3	2	2	3	3	4	1	2	20	1	1
125	100	222	1	anonymous	1	1	3	3	3	3	1	3	5	4	5	3	1	4	5	5	3	5	3	3	2	4	3	3	4	3	3	4	4	4	1	2		5	2
126	100	671	1	anonymous	1	1	3	2	1	1	2	3	2	3	1	1	1	1	3	1	3	1	1	1	1	3	1	3	1	1	1	1	3	1	3	6		2	1
130	100	364	1	anonymous	1	1	3	3	3	3	3	3	3	3	3	3	3	3	3	3	3	3	3	3	3	3	3	3	3	3	3	3	3	3	2	6	47	5	1
131	100	578	1	anonymous	1	1	2	2	2	2	2	4	4	2	2	2	2	2	4	4	2	3	2	2	3	4	4	2	2	2	2	2	4	4	1	5	24	4	1
134	100	482	1	anonymous	1	1	2	1	2	3	3	2	3	3	2	2	3	2	2	3	2	2	2	3	1	3	3	2	2	4	2	2	3	4	1	2	20	2	1
135	100	500	1	anonymous	1	1	3	3	3	4	1	1	4	3	3	3	4	1	1	4	2	3	2	4	2	3	4	3	3	3	2	3	4	4	1	2	19	2	1
136	100	577	1	anonymous	1	1	4	3	4	2	3	4	4	4	3	4	2	4	4	4	3	3	3	3	3	3	3	3	3	2	3	3	3	3	1	2	27	3	1
138	100	473	1	anonymous	1	1	1	1	1	5	1	1	1	2	2	3	3	1	2	2	2	4	1	3	3	5	5	3	2	1	3	2	5	2	1	1,2	23	5	1
139	100	523	1	anonymous	1	1	3	4	4	3	3	4	4	3	4	3	4	3	4	4	2	3	2	4	3	3	3	3	3	3	3	3	4	4	1	1,2	23	5	1
140	100	19397	1	anonymous	1	1	5	5	4	1	5	5	5	5	5	4	2	4	4	4	2	3	2	5	2	2	2	4	3	4	2	3	3	3	1	2	23	5	1
141	100	621	1	anonymous	1	1	4	4	5	1	4	5	5	5	5	5	1	4	5	5	1	2	1	4	1	1	1	2	2	2	2	4	2	2	1	1,2,3,5	42	5	2
151	100	307	1	anonymous	1	1	3	4	2	2	3	4	5	4	4	2	2	3	4	4	3	3	2	2	2	4	4	3	2	2	2	3	4	4	1	2	24	4	1
152	100	482	1	anonymous	1	1	4	4	3	3	2	2	4	3	4	3	4	1	3	4	2	4	3	3	2	3	4	3	4	2	3	2	3	3	3	2	21	2	1
155	100	381	1	anonymous	1	1	4	4	4	3	2	3	5	2	3	2	4	2	3	4	1	4	1	4	2	4	2	2	1	2	4	2	2	2	1	2	22	3	1
156	100	489	1	anonymous	1	1	4	4	4	1	4	3	3	4	4	4	1	3	3	3	2	3	2	4	3	2	2	3	4	3	2	4	4	3	1	2	21	3	1
157	100	388	1	anonymous	1	1	3	3	3	3	3	5	4	4	4	3	3	4	4	4	2	4	4	4	2	3	4	3	3	3	3	3	3	3	1	1,2,3,4,5	55	5	2
158	100	267	1	anonymous	1	1	3	2	2	2	2	4	4	4	4	3	2	2	4	4	2	2	2	4	3	2	3	3	4	2	2	4	4	4	1	1,2	22	4	1
168	100	280	1	anonymous	1	1	4	4	4	4	3	4	5	4	4	4	3	3	4	5	3	4	3	4	3	4	5	3	4	3	3	3	5	5	1	1,2	25	5	1
170	100	376	1	anonymous	1	1	4	4	4	3	3	4	4	2	4	3	4	3	4	4	2	2	2	4	2	2	2	3	4	2	4	2	2	2	1	2	41	5	2
175	100	762	1	anonymous	1	1	4	4	5	2	3	3	4	4	4	4	2	3	4	4	4	4	4	2	3	3	4	3	3	3	2	3	3	3	1	2	43	4	2
176	100	127	1	anonymous	1	1	4	4	4	1	5	4	5	4	4	5	1	5	4	5	1	2	1	5	1	2	2	4	4	4	2	4	4	4	1	1,2	32	2	1
177	100	1489	1	anonymous	1	1	3	4	3	3	2	4	4	4	5	4	2	4	5	5	3	4	3	2	3	4	4	3	4	3	2	3	4	4	1	1,2,5	44	5	2
178	100	230	1	anonymous	1	1	3	2	1	1	4	4	4	1	2	1	3	5	4	3	3	4	1	1	2	4	4	3	4	1	1	3	4	5	2	6	24	5	1
179	100	951	1	anonymous	1	1	4	3	4	2	4	4	4	3	3	3	1	4	4	4	2	2	2	4	2	3	3	3	3	2	1	3	3	4	2	6	27	4	1
180	100	269	1	anonymous	1	1	2	2	2	2	2	4	4	3	4	2	2	4	4	4	2	4	2	2	2	2	2	2	2	2	2	2	4	2	1	2,5	37	5	2
181	100	346	1	anonymous	1	1	2	2	1	3	3	1	3	2	3	1	3	3	1	3	2	4	1	4	1	4	4	2	4	3	3	4	4	4	2	6	33	5	1
182	100	358	1	anonymous	1	1	4	4	4	4	2	3	3	4	4	4	2	4	4	4	2	3	2	4	2	2	3	3	3	4	2	4	3	3	2	6	42	5	1
184	100	1055	1	anonymous	1	1	3	3	5	2	2	2	4	3	4	5	2	2	3	4	2	4	3	3	2	4	3	3	4	3	3	2	3	3	1	1,2	32	4	1
185	100	620	1	anonymous	1	1	3	2	4	3	2	1	4	3	4	3	3	3	4	4	2	2	3	4	2	2	3	3	3	3	3	3	3	3	1	1,2	54	5	2
186	100	1023	1	anonymous	1	1	4	4	4	2	2	3	4	4	4	4	3	3	2	4	2	4	2	5	1	2	2	3	3	3	4	3	2	3	3	2	61	4	2
187	100	497	1	anonymous	1	1	4	2	4	2	3	2	4	3	2	3	3	2	2	2	2	3	2	4	3	2	2	4	4	4	2	4	3	3	1	2	36	5	1
188	100	64152	1	anonymous	1	1	4	5	5	2	4	4	4	4	5	5	2	4	4	4	2	3	2	3	2	2	2	4	4	4	2	4	4	2	3	6	55	5	2
190	100	203	1	anonymous	1	1	3	4	4	2	3	4	4	3	3	4	2	3	4	4	2	4	2	4	2	4	2	3	2	3	2	3	2	3	1	4,5	51	5	2
191	100	2036	1	anonymous	1	1	3	3	3	3	4	4	3	4	3	4	2	4	3	4	2	2	3	4	2	2	2	2	3	3	3	3	3	3	3	1,2	68	4	2
192	100	640	1	anonymous	1	1	4	3	4	2	2	4	4	4	3	2	2	2	4	4	2	4	2	3	2	4	3	4	3	3	2	3	4	4	1	2,5	33	5	2
193	100	572	1	anonymous	1	1	2	3	3	3	2	2	2	3	2	2	3	2	2	2	1	2	2	4	2	2	1	2	2	2	2	3	2	2	2	6	52	5	2
194	100	568	1	anonymous	1	1	4	4	4	2	2	2	4	3	3	2	2	3	4	4	2	3	2	5	3	2	2	3	3	2	2	3	4	3	1	2	46	4	1
195	100	2097	1	anonymous	1	1	3	4	4	2	2	2	4	3	4	3	3	3	3	4	2	2	2	4	2	3	3	3	4	3	3	2	2	3	1	2	33	5	1
196	100	560	1	anonymous	1	1	3	2	3	3	2	2	3	3	3	3	3	3	2	3	2	3	2	4	2	2	2	3	3	3	3	3	3	3	1	2,3	42	4	1
198	100	234	1	anonymous	1	1	4	3	3	3	3	5	5	3	4	4	1	3	4	5	2	2	2	4	2	2	2	3	2	3	4	2	2	4	1	1,2,5	46	5	2
199	100	218	1	anonymous	1	1	3	4	4	2	2	2	3	3	4	4	2	2	4	4	2	4	2	2	3	4	4	3	4	4	2	3	4	4	1	2	28	5	1
200	100	822	1	anonymous	1	1	4	4	4	4	2	4	4	4	4	4	4	4	5	5	1	2	2	2	2	3	1	2	4	2	4	2	4	2	1	1,2,5	77	5	2
201	100	308	1	anonymous	1	1	2	2	4	3	2	2	2	3	4	4	2	3	4	4	3	3	2	3	3	3	3	3	3	3	3	3	2	3	1	1,2	55	4	2
203	100	1093	1	anonymous	1	1	4	4	4	3	3	4	4	3	3	3	3	3	3	3	2	3	3	3	3	3	3	3	3	3	3	3	3	3	1	2	33	5	1
204	100	232	1	anonymous	1	1	3	3	3	2	2	3	3	3	4	3	1	4	4	4	2	3	2	3	2	3	2	3	3	3	3	3	4	4	3	2	24	5	1
205	100	380	1	anonymous	1	1	3	2	4	3	2	4	5	2	2	3	2	1	4	5	1	3	1	4	1	4	4	2	3	2	4	1	4	4	1	2	41	5	2
206	100	507	1	anonymous	1	1	3	2	3	3	2	2	3	4	4	2	3	3	4	4	1	3	1	5	4	2	3	3	4	2	3	3	4	4	1	2	50	5	2
207	100	398	1	anonymous	1	1	4	4	4	1	4	5	5	4	5	4	1	4	5	5	2	4	1	5	3	5	2	3	4	3	1	4	5	4	1	2	33	5	2
208	100	583	1	anonymous	1	1	4	4	5	2	2	2	4	3	5	4	1	3	3	5	3	3	2	4	3	2	5	3	3	4	2	4	3	5	2	6	53	5	2
209	100	250	1	anonymous	1	1	2	2	4	4	2	2	3	4	3	4	3	2	4	3	2	4	3	4	4	4	4	4	4	3	2	4	4	3	2	2	24	4	1
210	100	290	1	anonymous	1	1	5	4	5	1	5	4	4	5	4	5	1	5	5	4	1	1	1	4	2	1	2	4	4	4	1	5	4	4	1	1,5	32	3	2
